# Supplementary material for: A Systematic Review of Time Series Classification Techniques Used in Biomedical Applications
Source: Sensors (Basel). 2022 Oct 20;22(20):8016. doi: 10.3390/s22208016 (PMC9611376; doi:10.3390/s22208016)
Supplement: Supplementary file 1 [file sensors-22-08016-s001.zip]

Archive with 1 entries (1 files):
- sensors-1893063-supplementary.pdf
